# Supplementary material for: Genetic Evaluation and Selection of Growth Traits of Pinus kesiya var. langbianensis Half-Sib Families
Source: Plants (Basel). 2026 Jun 30;15(13):2035. doi: 10.3390/plants15132035 (PMC13364300; doi:10.3390/plants15132035)
Supplement: Supplementary file 1 [file plants-15-02035-s001.zip]

Archive with 1 entries (1 files):
- plants-4367501-supplementary.pdf
